# Supplementary material for: Tumor Microenvironment and Genes Affecting the Prognosis of Temozolomide-Treated Glioblastoma
Source: J Pers Med. 2023 Jan 20;13(2):188. doi: 10.3390/jpm13020188 (PMC9966340; doi:10.3390/jpm13020188)
Supplement: Supplementary file 1 [file jpm-13-00188-s001.zip]

Archive with 2 entries (2 files):
- Supplementary_Figure_S1.pdf
- Supplementary_Table_S1.xlsx
