# Supplementary material for: Tumor Microenvironment and Genes Affecting the Prognosis of Temozolomide-Treated Glioblastoma
Source: J Pers Med. 2023 Jan 20;13(2):188. doi: 10.3390/jpm13020188 (PMC9966340; doi:10.3390/jpm13020188)
Supplement: Supplementary file 1 [file jpm-13-00188-s001.zip › Supplementary_Table_S1.xlsx]

## Sheet: a.Demographic information
Table S1a. Demographic information of good, middle, bad survival groups of 35 patients
	Good	Middle	Bad
N	16	8	11	35
Age (mean sd)	50.6 ( 15.0)	64.6 ( 15.6 )	68.7 ( 14.0)
Male (%)	11 (68.8%)	7 (87.6%)	9 (81.8%)	27
Female (%)	5 (31.2%)	1 (12.4%)	2 (18.2%)	8
White	13 (81.3%)	8 (100.0%)	11 (100.0%)	32
Asian	2 (12.5%)	0	0	2
Black or African American	1 (6.3%)	0	0	1

## Sheet: b.Top 5 highly expressed genes
Table S1b. Top 5 highly expressed genes of each cell type identified by CIBERSORTx
cluster	cell type	representative genes(top 5)
C0	Microglial cell, inflammatory	CCL4L2	CCL3L1	CCL4	CCL3	CCL2
C1	Microglial cell, inflammatory	IL1B	ZNF331	KLF6	G0S2	KLF2
C2	Proneural glioma stem-like cell	HSPA1A	HSPA1B	DNAJB1	HSP90AA1	JUN
C3	No annotation	No marker genes
C4	Microglial cell, inflammatory	C12orf57	AC007952.4	Z93241.1	AC245014.3	VMP1
C5	Myeloid cell	FCGBP	SPP1	BIN1	APOC1	APOE
C6	Dendritic cell	ARL4C	HLA-DQA1	IL1B	HLA-DQB1
C7	Myeloid cell	APOC1	CTSD	APOE	SPP1	GPNMB
C8	Mesenchymal ependymoma cell	ABL2	SOD2
C9	Macrophage, suppressive with monocyte and M2 markers	F13A1	FCGBP	MRC1	TGFBI	PLTP
C10	Macrophage, suppressive with monocyte and M2 markers	TIMP1	VCAN	VIM	S100A10	S100A6
C11	Myeloid derived suppressor cell	VIM	GAPDH	LGALS1	CSTB	S100A10
C12	Proneural glioma stem-like cell	HSPA1A	HSPA1B	HSP90AA1	DNAJB1	HSPH1
C13	Macrophage, proliferative	H2AFZ	HIST1H4C	TUBB	TUBA1B	STMN1
C14	Myeloid cell	S100A8	IFITM2	PDE4B	S100A9	CXCL8
C15	Microglial cell, antigen presenting	ISG15	CXCL10	IFI6	MX1	IFITM3
C16	Myeloid cell	CXCL8	IFITM2	NAMPT	IL1RN	BCL2A1
C17	Endothelial cell	CLDN5	IGFBP7	VIM	SPARC	ANGPT2
C18	Myeloid cell	SELENOP	HLA-DQB1	MS4A6A	HLA-DQA1	HSPA1A
C19	Macrophage, suppressive with monocyte and M2 markers	S100A9	LYZ	S100A8	S100A6	S100A4
C20	Macrophage, proliferative	TUBA1B	CENPF	STMN1	HMGN2	H2AFZ
C21	Endothelial cell	IGFBP7	SPARC	CLDN5	VIM	ANGPT2
C22	Pericyte	IGFBP7	SPARC	FN1	CALD1	COL4A1
C23	T cell	GNLY	CCL5	NKG7	IL32	GZMA
C24	Myelid derived suppressor cell	MT2A	MT1G	MT1X	MT1H	MT1E
C25	Myeloid cell	CD14	APOE	CCL3	CCL4	SPP1
C26	B cell	MZB1	JCHAIN	IGLC2	S100A6	VIM
C27	Glioma cell	MT3	CLU	GAPDH	SAG	TUBA1A
C28	B cell	CD79A	CD52	MS4A1	RIPOR2	RPL10
C29	Endothelial cell	IGFBP4	BGN	SPARCL1	FLT1	COL4A1

## Sheet: c.CIBERSORTx results
Table S1c. CIBERSORTx results. Proportion of each cell type for 35 tissue.
Mixture	B cell_C26	B cell_C28	Dendritic cell_C6	Endothelial cell_C17	Endothelial cell_C21	Endothelial cell_C29	Glioma cell_C27	Inflammatory microglial cell_C0	Inflammatory microglial cell_C1	Inflammatory microglial cell_C4	Macrophage, pro_C13	Macrophage, pro_C20	Macrophage, sup M_M2_C9	Macrophage, sup_C10	Macrophage, sup_C19	Mesenchymal ependymoma cell_C8	Microglial cell, AgP_C15	Myeloid cell_C14	Myeloid cell_C16	Myeloid cell_C18	Myeloid cell_C25	Myeloid cell_C5	Myeloid cell_C7	Myeloid derived suppressor cell_C11	Myeloid derived suppressor cell_C24	NO_C3	Pericyte_C22	Proneural glioma stem like cell_C12	Proneural glioma stem like cell_C2	T cell_C23	P-value	Correlation	RMSE
TCGA-76-4926-01B-01R-1850-01	0.005937	0	0.078277	0.017684	0.017137	0.001337	0.00649	0.118413	0.012862	0.092382	0.021995	0.007516	0.029206	0.013085	0.01649	0.048834	0.01383	0.017978	0.015751	0.048754	0	0.078855	0.024452	0.019495	0.009102	0.150387	0.001879	0.050536	0.066867	0.014469	0	0.90324	0.906647
TCGA-02-2483-01A-01R-1849-01	0.009521	0	0.038681	0.014114	0.015094	0.001309	0.00128	0.069973	0.147963	0.065534	0.075068	0.015878	0	0.015549	0.006928	0.003145	0.006967	0.020297	0.02319	0.051755	0.011759	0.060918	0.050886	0.007475	0.009412	0.154206	0.003167	0	0.110279	0.00965	0	0.878993	0.914409
TCGA-06-2567-01A-01R-1849-01	0	0.000274	0.068867	0.012874	0.014026	0	0.003926	0.113311	0.121393	0.08511	0.0464	0.007674	0.014179	0.012745	0.019776	0.027365	0.046536	0.028632	0.022306	0.047262	0.013701	0.045554	0.04218	0.013734	2.66e-06	0.07372	0.003447	0.06339	0.037282	0.014334	0	0.89221	0.911152
TCGA-41-2571-01A-01R-1850-01	0.017648	0.000895	0.010335	0	0.018637	0.000804	0.001193	0.050558	0.124014	0.060552	0.046552	0.006164	0.019136	0.005067	0.012979	0.022388	0	0.006688	0.012764	0.057142	0.016769	0.08422	0.086405	0.041578	0.011216	0.129923	0.003364	0	0.147625	0.005384	0	0.769249	0.929725
TCGA-28-2514-01A-02R-1850-01	0.003323	0.00137	0.061532	0.041223	0.020316	0.00173	0.003162	0.045746	0.149597	0.054978	0.016018	0.010436	0.041421	0.015087	0.022122	0.065533	0.008099	0.016142	0.015038	0.019805	0	0.068696	0.014034	0.03504	0.008694	0.084869	0.004672	0.061908	0.101103	0.008303	0	0.925716	0.896913
TCGA-06-0184-01A-01R-1849-01	0	0.002748	0.043676	0.039251	0.010627	0	0.002828	0.136302	0.128319	0.059415	0	0.018054	0.03385	0.026416	0.009428	0	0.012241	0.033697	0.019565	0.012073	0.011911	0.098698	0.138768	0.026385	0.010675	0.051344	0.003185	0	0.058979	0.011565	0	0.892562	0.900598
TCGA-28-5220-01A-01R-1850-01	0.003289	0	0.020133	0.019385	0.006503	0	0.007505	0.108309	0.066069	0.07762	0.018884	0.010778	0	0.017191	0.012122	0.006339	0.049205	0.006709	0.025252	0.066523	0	0.179235	0.014772	0	0.025055	0.165635	0.000311	0.007047	0.071716	0.014413	0	0.852647	0.918334
TCGA-06-0130-01A-01R-1849-01	0.010876	0.002075	0.058218	0.063256	0	0	0	0.176153	0.082271	0.058132	0.019758	0.001991	0.037664	0.042596	0.037141	0.021386	0.058026	0.023196	0.018113	0.042637	0.016583	0.020912	0.041043	0.003721	0.001075	0.090698	0.016707	0.038311	0.017019	0.000443	0	0.786334	0.913712
TCGA-02-0055-01A-01R-1849-01	0	0.001562	0.114537	0.057707	0	0	0	0.148311	0.201149	0.011928	0	0.015511	0.01962	0.062742	0.020206	0	0.021106	0.051262	0.020216	0.004767	0.016933	0.030105	0.024208	0.024292	0.013409	0.113741	0.022601	0	0.00409	0	0	0.808747	0.89068
TCGA-06-5859-01A-01R-1849-01	0.008537	0	0.072917	0.01058	0.01935	0.000432	0.010083	0.157843	0.117281	0.06589	0.026622	0	0.006846	0.007632	0.001065	0.021104	0.031466	0.019717	0.01612	0.089694	0.005768	0.053434	0.042639	0.007256	0.01426	0.060443	0.001243	0.019977	0.087218	0.024584	0	0.857149	0.915931
TCGA-28-5218-01A-01R-1850-01	0.020064	0.001081	0.049732	0.028484	0	0.001227	0	0.268755	0	0	0.008627	0.010017	0.081328	0.080512	0.044969	0	0.003835	0.030145	0.009076	0.063719	0.024173	0.012919	0.027738	0	0	0.074848	0.033522	0.060745	0.064484	0	0	0.752058	0.908036
TCGA-41-3915-01A-01R-1850-01	0.009734	0.001704	0.065384	0.032368	0.010864	0.001047	0.002043	0.199455	0.066264	0.07622	0.023728	0.001991	0.052367	0.032415	0.010714	0.017605	0.000796	0.036435	0.025029	0.055972	0.01959	0.03823	0.046476	0.043728	0.007846	0.034533	0.013719	0.014461	0.056889	0.002393	0	0.939777	0.886936
TCGA-76-4928-01B-01R-1850-01	0.003067	0.003086	0.065579	0.032829	0.025571	0.00066	0.001672	0.171179	0.079645	0.068026	0.016001	0.020119	0.049229	0.035424	0.028267	0.019458	0.018037	0.031556	0.019349	0.013906	0.021842	0.065241	0.084029	0.03956	0.012346	0	0.00551	0.030056	0.037379	0.001373	0	0.804071	0.904379
TCGA-26-5132-01A-01R-1850-01	0.017812	0	0.074717	0.010595	0.021493	0.001182	0.001326	0.129374	0.082824	0.057502	0.048147	0.015534	0.007825	0.015751	0.016141	0.01228	0.030761	0.014908	0.022002	0.026735	0.024596	0.033503	0.037643	0.048686	0.001383	0.096646	0.005284	0.023034	0.1164	0.005916	0	0.910494	0.90588
TCGA-32-1970-01A-01R-1850-01	0.00412	0.000629	0.070419	0	0.030338	0.000684	0.003916	0.070353	0.11786	0.078437	0.039638	0.006363	0.021805	0.010594	0.02903	0.052153	0.034878	0.015776	0.012281	0.03682	0.008474	0.042287	0.043132	0.008621	0.007745	0.081864	0.001683	0.065886	0.096347	0.007867	0	0.898989	0.911401
TCGA-06-2570-01A-01R-1849-01	0.004739	0.00157	0.014237	0.036539	0.009524	0.001573	0.001464	0.033085	0.186773	0.106464	0.029215	0.009824	0.025116	0.027872	0.010545	0.064534	0.000612	0.025681	0.021029	0.042319	0.000648	0.03788	0.033353	0.010548	0.009983	0.086419	0.002503	0.048046	0.113741	0.004166	0	0.88238	0.905967
TCGA-19-2620-01A-01R-1850-01	0	0.001567	0.065927	0.06152	0.012034	0	0.004926	0.118822	0.067843	0.073735	0	0.013641	0.013752	0.028577	0.019327	0.060218	0	0.018722	0.011013	0.041797	0.005731	0.074083	0.091774	0.033472	0.020448	0.051818	0.002924	0.01595	0.075884	0.014493	0	0.8936	0.898882
TCGA-32-5222-01A-01R-1850-01	0.007724	0.00051	0	0.025225	0.01409	0.000942	0.001986	0.116839	0.062886	0.103009	0.032483	0.014259	0.00928	0.006335	0.015202	0.008438	0.013842	0.028146	0.025616	0.037325	0	0.14611	0.105248	0.030381	0.004537	0.107278	0.003019	0.003068	0.065444	0.010778	0	0.90299	0.907151
TCGA-76-4925-01A-01R-1850-01	0.016646	0	0.066419	0.000339	0.018946	0.002382	0.003429	0.026563	0.10983	0.059478	0.042471	0.027463	0.025525	0.021819	0.007958	0.04801	0.002134	0.012294	0.022624	0.016081	0.004879	0.028032	0.079322	0.038059	0.004805	0.163701	0.003651	0.057161	0.087746	0.002232	0	0.897885	0.904409
TCGA-28-5216-01A-01R-1850-01	0.008063	0.000419	0.040554	0.012758	0.017593	0.001658	0.002589	0.062257	0.126403	0.060583	0.026374	0.014521	0.027959	0.020587	0.019947	0.016421	0.004712	0.021057	0.020511	0.016169	0.003414	0.077186	0.049795	0.062388	0.004637	0.148878	0.008563	0.012618	0.099583	0.011805	0	0.947241	0.892136
TCGA-19-4065-01A-01R-2005-01	0.002062	0.000663	0.056547	0.044114	0	0.000353	0.000754	0.14702	0.034092	0.078853	0.008003	0.024475	0.055251	0.016744	0.020539	0.067708	0.026754	0.03599	0.021029	0.013432	0	0.092068	0.061413	0.047509	0.018142	0.101533	0.004584	0.005125	0.013334	0.001909	0	0.887285	0.896588
TCGA-19-1389-02A-21R-2005-01	0	0.002097	0.107181	0.055756	0	0.000277	0.001265	0.147001	0.128255	0.030693	0.012432	0	0.074063	0.068743	0.004976	0.010469	0.019511	0.056739	0.018556	0.015847	0.014308	0	0.042711	0.03721	0.006668	0.114282	0.016675	0	0.007339	0.006949	0	0.850871	0.882767
TCGA-26-5133-01A-01R-1850-01	0.016466	0	0.037494	0.010998	0.021803	0.001246	0.006679	0	0.212703	0.061343	0.035964	0.00103	0.009271	0.004387	0.008346	0.01123	0.016229	0	0.022417	0.052943	0.012196	0.041156	0.023446	0.004886	0.030128	0.207269	0.002292	0	0.140366	0.007713	0	0.854598	0.914574
TCGA-19-4065-02A-11R-2005-01	0.003484	0.002939	0.072381	0.024942	0.005667	0.000684	0	0.139387	0.044083	0.020766	0.022639	0.018994	0.048965	0.072489	0.027327	0.047354	0.020343	0.02931	0.011555	0.019091	0.017451	0.030842	0.052031	0.031147	0	0.114332	0.015702	0.038651	0.064919	0.002525	0	0.821426	0.900321
TCGA-06-0744-01A-01R-1849-01	0.001044	0.001251	0.070138	0.012531	0.02005	0.001986	0.002393	0.073587	0.138925	0.074683	0.039315	0.009983	0.012771	0.015329	0.024241	0.025979	0.004147	0.008629	0.017267	0.006888	0.025865	0.161903	0.034803	0.009498	0	0.086368	0.001527	0.005211	0.101396	0.01229	0	0.751228	0.930729
TCGA-06-2559-01A-01R-1849-01	0.00992	3.77e-05	0.076446	0.030271	0.012291	0.002184	0.002696	0.01129	0.092509	0.130656	0.043934	0.005301	0.017475	0.018139	0.001182	0.086115	0.013183	0.021154	0.025967	0.029345	0	0.017654	0.029127	0.050526	0.00655	0.122296	0.0051	0.034523	0.093253	0.010875	0	0.915485	0.898332
TCGA-28-5204-01A-01R-1850-01	0.014912	0.00116	0.007356	0	0.033479	0.000202	0.001384	0.101085	0.160734	0.049607	0.041741	0.016515	0.039625	0.031128	0.019424	0.026473	0.107096	0.014243	0.012563	0.043518	0	0.040899	0.093496	0	0.003868	0.031522	0.00257	0.035159	0.062731	0.007509	0	0.918085	0.912359
TCGA-28-1747-01C-01R-1850-01	0.002948	0.001892	0.047982	0	0.022726	0	0.003577	0.142044	0.10769	0.066912	0.021992	0.01027	0.026305	0.013216	0.026478	0.045089	0.067545	0.022247	0.017575	0.027762	0.003476	0.086443	0.068074	0.008852	0.006154	0.048821	0.000735	0.035328	0.0565	0.01137	0	0.910168	0.91031
TCGA-06-2562-01A-01R-1849-01	0	0.003232	0.075964	0.016796	0.025121	0.001567	0.001936	0.080953	0.134795	0.074427	0.013205	0	0.058357	0.04576	0.012473	0.064951	0.012342	0.030022	0.028103	0	0.01636	0.063412	0.076762	0.033506	0	0.053477	0.006811	0.035368	0.030885	0.003415	0	0.918577	0.888363
TCGA-02-2485-01A-01R-1849-01	0.006045	3.53e-05	0.104858	0	0.029262	0.000781	0.004616	0.101901	0.120586	0.065313	0.043883	0.008882	0	0.018022	0.019007	0.032682	0.064396	0.012871	0.016421	0.023107	0.008889	0.054342	0	0.005181	0.008439	0.106626	0.001459	0.046599	0.078956	0.01684	0	0.878402	0.915673
TCGA-06-2564-01A-01R-1849-01	0.003165	0.001061	0.074011	0.013276	0.024371	0.002188	0.004118	0.028072	0.130707	0.115743	0.015847	0.000704	0.038337	0.032125	0.008337	0.071448	0.006491	0.028777	0.023974	0.00812	0	0.015868	0.064228	0.010207	0.001894	0.118258	0.003959	0.083893	0.062697	0.008124	0	0.89055	0.900327
TCGA-06-5417-01A-01R-1849-01	0.009002	0	0.011535	0.013995	0.01621	0.003469	0.001724	0	0.096834	0.133107	0.031835	0.010744	0	0	0.008401	0.039402	0.002707	0.003569	0.01791	0.091037	0	0.051836	0.030801	0.008392	0.018745	0.219074	0.000611	0.074359	0.091093	0.01361	0	0.842644	0.92145
TCGA-76-4931-01A-01R-1850-01	0.011512	0	0.07081	0	0.030258	0.001133	0.003053	0.068664	0.128061	0.059539	0.048209	0.012645	0.012218	0.024797	0.017777	0.042843	0.008893	0.009608	0.015929	0.002438	0.007376	0.069711	0.040103	0.019044	0.013607	0.113138	0.002954	0.050539	0.111961	0.003177	0	0.936572	0.904456
TCGA-28-5209-01A-01R-1850-01	0.004594	0	0.10353	0.005419	0.029967	0.003281	0.00187	0.025656	0.165624	0.047718	0.049931	0.005289	0.041335	0.05129	0.013061	0.041043	0.017479	0.020171	0.009871	0	0.003814	0.024297	0.061926	0.018444	0	0.067397	0.006992	0.083505	0.091834	0.004662	0	0.906649	0.90235
TCGA-06-5416-01A-01R-1849-01	0.022286	0	0.035821	0.007521	0.014976	0.003254	0.000364	0.039954	0.070595	0.065611	0.05352	0.034141	0	0.021615	0.02595	0.028211	0.012241	0.004831	0.014847	0.014505	0.010155	0.115524	0.067156	0.033365	0.005948	0.153286	0.002536	0.035328	0.090197	0.016264	0	0.865045	0.915491
TCGA-76-4932-01A-01R-1850-01	0.004426	0.001891	0.061354	0.020632	0.024642	0.000509	0.003466	0.114492	0.139354	0.065031	0.032085	0.019994	0.027741	0.014788	0.007223	0.01048	0.011711	0.03063	0.011781	0.012272	0.005254	0.071561	0.061967	0.047272	0.021537	0.072159	0.003479	0.029185	0.066734	0.006351	0	0.94071	0.89301
	0.007305	0.000993	0.058154	0.021472	0.016471	0.001113	0.00277	0.098409	0.109911	0.068194	0.029237	0.011297	0.027162	0.026294	0.016808	0.032408	0.021337	0.021884	0.018406	0.031988	0.00922	0.061489	0.052387	0.023874	0.008842	0.101411	0.006082	0.03236	0.074452	0.008271

## Sheet: d.Literature review
Table S1d. Literature review for significant genes of subgroups.
	gene	green : glioma & GBM related literatures, light green : tumor related literatures			Reference
group cell	ensembl_gene_id	external_gene_name	entrezgene_description	Highlight	Method	Target of study	Reference
Group 1(inflammatory microglial cell)
	ENSG00000080031	PTPRH	protein tyrosine phosphatase receptor type H	Protein tyrosine phosphatase H-type receptor (PTPRH) gene encodes a gastric cancer associated protein, which exerts its biological function through tyrosine phosphorylation in the post-translational COOH- terminal region.	Review	Gastric cancer	He Z, Su J, Liu Q, Chen Z, Shen L, Li H (2020) Biological function of protein tyrosine phosphatase H-type receptor and its progress in tumor. Zhong Nan Da Xue Xue Bao Yi Xue Ban 45: 61-67 doi:10.11817/j.issn.1672-7347.2020.180612
	ENSG00000100979	PLTP	phospholipid transfer protein	PLTP(phospholipid transfer protein) overexpression is associated with grade of glioma and survival time of glioma patient. Knockdown of PLTP gene led to decreased cell division and migration, and increased amount of apoptosis.	Experiment	Glioma	Dong W, Gong H, Zhang G, Vuletic S, Albers J, Zhang J, Liang H, Sui Y, Zheng J (2017) Lipoprotein lipase and phospholipid transfer protein overexpression in human glioma cells and their effect on cell growth, apoptosis, and migration. Acta Biochim Biophys Sin (Shanghai) 49: 62-73 doi:10.1093/abbs/gmw117
	ENSG00000104537	ANXA13	annexin A13	ANXA1, ANXA2, and ANXA10 are the upregulated genes in GBM. ANXA2 and ANXA10, but not ANXA1, are independent prognostic biomarkers indicating unfavorable outcome.	Data analysis	GBM	Xu H, Wu X, Dou Y, Zheng W (2022) The prognostic significance of annexin A family in glioblastoma. Ir J Med Sci 191: 1539-1547 doi:10.1007/s11845-021-02737-6
	ENSG00000115414	FN1	fibronectin 1	Fibronectin has been found to be regulated by miR-1, and high expression level of fibronectin leads to bad prognosis in glioma patients.	Experiment	GBM	Yang CH, Wang Y, Sims M, Cai C, Pfeffer LM (2019) MicroRNA-1 suppresses glioblastoma in preclinical models by targeting fibronectin. Cancer Lett 465: 59-67 doi:10.1016/j.canlet.2019.08.02
	ENSG00000164694	FNDC1	fibronectin type III domain containing 1	FNDC1 was highly expressed in GC, and high expression of FNDC1 was an independent predictor of poor prognosis in patients with GC.	Experiment	Gastric cancer	Ren J, Niu G, Wang X, Song T, Hu Z, Ke C (2018) Overexpression of FNDC1 in Gastric Cancer and its Prognostic Significance. J Cancer 9: 4586-4595 doi:10.7150/jca.27672
	ENSG00000168398	BDKRB2	bradykinin receptor B2	BDKRB2 was involved in the EMT process and high expression level of BDKRB2 leads to bad prognosis in glioma patients	Data analysis	Glioma	Yang Y, Wang J, Shi F, Shan A, Xu S, Lv W (2021) BDKRB2 is a novel EMT-related biomarker and predicts poor survival in glioma. Aging (Albany NY) 13: 7499-7516 doi:10.18632/aging.202614
	ENSG00000172817	CYP7B1	cytochrome P450 family 7 subfamily B member 1	CYP7B1 is overexpressed in high-grade PIN and in prostate cancer, and local methylation of CYP7B1 promoter region may have significant effect on gene transcription.	Experiment	Prostate cancer	Olsson M, Gustafsson O, Skogastierna C, Tolf A, Rietz BD, Morfin R, Rane A, Ekström L (2007) Regulation and expression of human CYP7B1 in prostate: overexpression of CYP7B1 during progression of prostatic adenocarcinoma. Prostate 67: 1439-1446 doi:10.1002/pros.20630
	ENSG00000176658	MYO1D	myosin 1D	MYO1D plays a distinct role in the dynamic regulation of EGFR family levels by holding them at the plasma membrane before their activation. MYO1D is upregulated in human colorectal cancer tissue in advanced stage.	Experiment	Colorectal cancer	Ko YS, Bae JA, Kim KY, Kim SJ, Sun EG, Lee KH, Kim N, Kang H, Seo YW, Kim H, Chung IJ, Kim KK (2019) MYO1D binds with kinase domain of the EGFR family to anchor them to plasma membrane before their activation and contributes carcinogenesis. Oncogene 38: 7416-7432 doi:10.1038/s41388-019-0954-8
	ENSG00000197561	ELANE	elastase, neutrophil expressed	Pyroposis-related genes, which include ELANE gene, found to have prognostic value in glioma patients.	Data analysis	Glioma	Chao B, Jiang F, Bai H, Meng P, Wang L, Wang F (2022) Predicting the prognosis of glioma by pyroptosis-related signature. J Cell Mol Med 26: 133-143 doi:10.1111/jcmm.17061
	ENSG00000203855	HSD3BP4		HSD3BP4-HSD3B1 fusion has been found in data analysis study of 536 pancreatic cancer patients.	Data analysis	Pancreatic cancer	Shen Y, Fang S, Cai X, Fang Y, Lin R, Zhang Y, Li J, Liang X, Wang L, Lin L, Zhang L, Feng H, Lan S, Cai X, Xu C, Wang W, Fang M, Zhang J (2019) Real-world fusion landscape in advanced Chinese pancreatic cancer using next generation sequecing: A multicenter study. Annals of Oncology 30: ix125-ix126 doi:10.1093/annonc/mdz431.009
Group 2(Dendritic cell)
	ENSG00000050327	ARHGEF5	Rho guanine nucleotide exchange factor 5	Resected NSCLC patients with ARHGEF5(+)/Src(+) had a shorter survival time compared with the other patients	Data analysis	NSCLC	He P, Wu W, Wang H, Liao K, Zhang W, Xiong G, Wu F, Meng G, Yang K (2013) Co-expression of Rho guanine nucleotide exchange factor 5 and Src associates with poor prognosis of patients with resected non-small cell lung cancer. Oncol Rep 30: 2864-2870 doi:10.3892/or.2013.2797
	ENSG00000060656	PTPRU	protein tyrosine phosphatase receptor type U	PTPRU serves as a tumor suppressor that inhibits the stemness of cancer stem cell by inhibiting Hippo/YAP signaling pathway.	Experiment	Colorectal cancer, gastric cancer	Gu J, Zhang Z, Lang T, Ma X, Yang L, Xu J, Tian C, Han K, Qiu J (2019) PTPRU, As A Tumor Suppressor, Inhibits Cancer Stemness By Attenuating Hippo/YAP Signaling Pathway. Onco Targets Ther 12: 8095-8104 doi:10.2147/ott.S218125
	ENSG00000090339	ICAM1	intercellular adhesion molecule 1	ICAM1 is a surface adhesion molecule of tumor endothelial cell, the expression of which is induced by TNF alpha secretion of glioma-associated macrophages. High expression level of ICAM1 is related to anti-angiogenic theraphy resistance.	Experiment	Glioma	Wei Q, Singh O, Ekinci C, Gill J, Li M, Mamatjan Y, Karimi S, Bunda S, Mansouri S, Aldape K, Zadeh G (2021) TNFα secreted by glioma associated macrophages promotes endothelial activation and resistance against anti-angiogenic therapy. Acta Neuropathol Commun 9: 67 doi:10.1186/s40478-021-01163-0
	ENSG00000090659	CD209	CD209 molecule	Activation of T cells in mice drives the rapid formation of CD209(+) DC from monocytic precursors..	Experiment	Dendritic cell, T cell	Davidson MG, Alonso MN, Kenkel JA, Suhoski MM, González JC, Yuan R, Engleman EG (2013) In vivo T cell activation induces the formation of CD209(+) PDL-2(+) dendritic cells. PLoS One 8: e76258 doi:10.1371/journal.pone.0076258
	ENSG00000104918	RETN	resistin	Resistin is a inflammatory cytokine expressed in human macrophage. Resistin binds to membrane receptors of inflammatory cells and regulates diverse pathways, which results in promotions of tumor growth, metastasis, and chemoresistance.	Review	Resistin	Sudan SK, Deshmukh SK, Poosarla T, Holliday NP, Dyess DL, Singh AP, Singh S (2020) Resistin: An inflammatory cytokine with multi-faceted roles in cancer. Biochim Biophys Acta Rev Cancer 1874: 188419 doi:10.1016/j.bbcan.2020.188419
	ENSG00000108582	CPD	carboxypeptidase D	Carboxypeptidase E mainly affects the expression of motility-associated genes via several signal pathways, and increased expression of carboxypeptidase E leads to prolonged survival in mouse glioma model.	Experiment	Glioma	Armento A, Ilina EI, Kaoma T, Muller A, Vallar L, Niclou SP, Krüger MA, Mittelbronn M, Naumann U (2017) Carboxypeptidase E transmits its anti-migratory function in glioma cells via transcriptional regulation of cell architecture and motility regulating factors. Int J Oncol 51: 702-714 doi:10.3892/ijo.2017.4051
	ENSG00000111319	SCNN1A	sodium channel epithelial 1 subunit alpha	SCNN1A plays a role in LMK235-induced autophagy and cell death in GBM cells. Expression of SCNN1A is inhibited by LMK235.	Experiment	GBM	Chang HH, Chang YY, Tsai BC, Chen LJ, Chang AC, Chuang JY, Gean PW, Hsueh YS (2022) A Selective Histone Deacetylase Inhibitor Induces Autophagy and Cell Death via SCNN1A Downregulation in Glioblastoma Cells. Cancers (Basel) 14 doi:10.3390/cancers14184537
	ENSG00000111341	MGP	matrix Gla protein	Upregulation of MGP results in unfavorable prognosis via increased migration.	Experiment	GBM	Mertsch S, Schurgers LJ, Weber K, Paulus W, Senner V (2009) Matrix gla protein (MGP): an overexpressed and migration-promoting mesenchymal component in glioblastoma. BMC Cancer 9: 302 doi:10.1186/1471-2407-9-302
	ENSG00000113494	PRLR	prolactin receptor	High expression of prolactin receptor in male GBM patients results in unfavorable prognosis	Experiment	GBM	Asad AS, Nicola Candia AJ, Gonzalez N, Zuccato CF, Abt A, Orrillo SJ, Lastra Y, De Simone E, Boutillon F, Goffin V, Seilicovich A, Pisera DA, Ferraris MJ, Candolfi M (2019) Prolactin and its receptor as therapeutic targets in glioblastoma multiforme. Sci Rep 9: 19578 doi:10.1038/s41598-019-55860-x
	ENSG00000115594	IL1R1	interleukin 1 receptor type 1	IL-1R1 is critical for reactivation of effector T cell by dendritic cells and limits inflammation within the CNS during murine West Nile virus (WNV) encephalitis.	Experiment	West Nile virus encephalitis	Durrant DM, Robinette ML, Klein RS (2013) IL-1R1 is required for dendritic cell-mediated T cell reactivation within the CNS during West Nile virus encephalitis. J Exp Med 210: 503-516 doi:10.1084/jem.20121897
	ENSG00000115884	SDC1	syndecan 1	SPC1 expression is higher in breast cancer tissues than paracancerous tissues, and overexpression of SPC1 results in bad prognosis.	Data analysis	Breast cancer	Song Y, Lu M, Feng L, Chen Q, Huang H, Lin Q (2022) Identification of potential immunotherapy biomarkers for breast cancer by bioinformatics analysis. Biosci Rep 42 doi:10.1042/bsr20212035
	ENSG00000119681	LTBP2	latent transforming growth factor beta binding protein 2	Upregulation of the rat LTBP-2 homolog mRNA in C6 cells and cortical astrocytes by TGF-1 might lead to self-activation and exaggeration of TGF-beta signaling.	Experiment	Glioma	Krohn K (1999) TGF-beta1-dependent differential expression of a rat homolog for latent TGF-beta binding protein in astrocytes and C6 glioma cells. Glia 25: 332-342 doi:10.1002/(sici)1098-1136(19990215)25:4<332::aid-glia3>3.0.co;2-1
	ENSG00000124107	SLPI	secretory leukocyte peptidase inhibitor	SLPI expression functions as a crucial checkpoint required for the quercetin-induced inflammatory suppression.	Experiment	Querceptin-induced inflammatory supression	De Santis S, Galleggiante V, Scandiffio L, Liso M, Sommella E, Sobolewski A, Spilotro V, Pinto A, Campiglia P, Serino G, Santino A, Notarnicola M, Chieppa M (2017) Secretory Leukoprotease Inhibitor (Slpi) Expression Is Required for Educating Murine Dendritic Cells Inflammatory Response Following Quercetin Exposure. Nutrients 9 doi:10.3390/nu9070706
	ENSG00000124491	F13A1	coagulation factor XIII A chain	Macrophages in patients with some malignant tumors contain coagulation factor XIII and multiple copy number segments of F13A1 may represent a second molecular marker.	Review	GBM	Lehrer S, Dembitzer FR, Rheinstein PH, Rosenzweig KE (2018) In primary glioblastoma fewer tumor copy number segments of the F13A1 gene are associated with poorer survival. Thromb Res 167: 12-14 doi:10.1016/j.thromres.2018.05.001
	ENSG00000125726	CD70	CD70 molecule	CD70 expression is elevated in recurrent GBM and CD70 knockdown reduces tumorigenicity in vitro and in vivo. It boosts the capacity of DCs to evoke effective CD8(+) T-cell immunity	Experiment	GBM	Seyfrid M, Maich WT, Shaikh VM, Tatari N, Upreti D, Piyasena D, Subapanditha M, Savage N, McKenna D, Mikolajewicz N, Han H, Chokshi C, Kuhlmann L, Khoo A, Salim SK, Archibong-Bassey B, Gwynne W, Brown K, Murtaza N, Bakhshinyan D, Vora P, Seyfrid M, Maich WT, Shaikh VM, Tatari N, Upreti D, Piyasena D, Subapanditha M, Savage N, McKenna D, Mikolajewicz N, Han H, Chokshi C, Kuhlmann L, Khoo A, Salim …
	ENSG00000125735	TNFSF14	TNF superfamily member 14	LIGHT(also termed TNFSF14) was upregulated in more malignant gliomas including glioblastoma, IDH wildtype, and mesenchymal subtype.	Data analysis	GBM	Yang Y, Lv W, Xu S, Shi F, Shan A, Wang J (2021) Molecular and Clinical Characterization of LIGHT/TNFSF14 Expression at Transcriptional Level via 998 Samples With Brain Glioma. Front Mol Biosci 8: 567327 doi:10.3389/fmolb.2021.567327
	ENSG00000133640	LRRIQ1	leucine rich repeats and IQ motif containing 1	Alcohol dehydrogenase 4 (ADH4), histamine receptor H3 (HRH3), neuropeptide Y2 receptor (NPY2R), apolipoprotein AI (APOA1), N-acetylgalactosaminyltransferase 14 (GALNT14), leucine-rich repeats and IQ motif containing 1 (LRRIQ1), and coiled-coil-domain-containing 57 (CCDC57) were closely related to the survival probability of GC patients.	Data analysis	Gastric cancer	Liu X, Gao L, Ni D, Ma C, Lu Y, Huang X (2020) Candidate genes for predicting the survival of patients with gastric cancer: a study based on The Cancer Genome Atlas (TCGA) database. Transl Cancer Res 9: 2599-2608 doi:10.21037/tcr.2020.02.82
	ENSG00000133742	CA1	carbonic anhydrase 1	CA IX inhibitor displayed promising antiproliferative effects and antitumor effects in cancer cells in vitro and in vivo.	Experiment	Tumor	Liguori F, Carradori S, Ronca R, Rezzola S, Filiberti S, Carta F, Turati M, Supuran CT (2022) Benzenesulfonamides with different rigidity-conferring linkers as carbonic anhydrase inhibitors: an insight into the antiproliferative effect on glioblastoma, pancreatic, and breast cancer cells. J Enzyme Inhib Med Chem 37: 1857-1869 doi:10.1080/14756366.2022.2091557
	ENSG00000134339	SAA2	serum amyloid A2	SAA induced proliferation and affected migration and invasiveness of glioma cell lines. Also SAA affected the production of important mediators associated to tumor growth, such as IL-8, ROS, NO, and MMPs	Experiment	Glioma	Knebel FH, Albuquerque RC, Massaro RR, Maria-Engler SS, Campa A (2013) Dual effect of serum amyloid A on the invasiveness of glioma cells. Mediators Inflamm 2013: 509089 doi:10.1155/2013/509089
	ENSG00000137673	MMP7	matrix metallopeptidase 7	MMP-7, MMP-10 and MMP-11 contribute to the worse prognosis of astrocytic tumors when compared to oligodendrogliomas, while MMP-2 and MMP-9 might play an important role in neo-angiogenesis and tumor vascularization.	Experiment	Glioma	Thorns V, Walter GF, Thorns C (2003) Expression of MMP-2, MMP-7, MMP-9, MMP-10 and MMP-11 in human astrocytic and oligodendroglial gliomas. Anticancer Res 23: 3937-3944
	ENSG00000138061	CYP1B1	cytochrome P450 family 1 subfamily B member 1	The evidence that overexpression of CYP1B1-AS1 might be a potential molecular biomarker for predicting the prognosis of patients with GBM has been shown.	Data analysis	GBM	Ye T, Li LL, Peng XM, Li Q (2021) CYP1B1-AS1 Is a Novel Biomarker in Glioblastoma by Comprehensive Analysis. Dis Markers 2021: 8565943 doi:10.1155/2021/8565943
	ENSG00000140481	CCDC33	coiled-coil domain containing 33	Several biomarkers were identified for diagnosis of diabetic PaC, such as HOTAIR, CECR7, UCA1, hsa-miR-214, hsa-miR-429, CCDC33 and CTLA4. 'HOTAIR-hsa-miR-214-CCDC33' and 'CECR7-hsa-miR-429-CTLA4' regulations might be two important mechanisms for the disease progression.mechanisms for the disease progression.	Data analysis	diabetic pancreatic cancer	Yao K, Wang Q, Jia J, Zhao H (2017) A competing endogenous RNA network identifies novel mRNA, miRNA and lncRNA markers for the prognosis of diabetic pancreatic cancer. Tumour Biol 39: 1010428317707882 doi:10.1177/1010428317707882
	ENSG00000143217	NECTIN4	nectin cell adhesion molecule 4	Overexpression of the measles virus (MV) receptor CD46 in many tumour cells may direct the virus to preferentially enter transformed cells and there is increasing awareness of the importance of nectin-4 and signaling lymphocytic activation molecule (SLAM) in oncolysis.	Review	GBM	Aref S, Bailey K, Fielding A (2016) Measles to the Rescue: A Review of Oncolytic Measles Virus. Viruses 8 doi:10.3390/v8100294
	ENSG00000145423	SFRP2	secreted frizzled related protein 2	Downregulation of SFRP2 facilitates cancer stemness and radioresistance of glioma cells via activating Wnt/β-catenin signaling	Data analysis	Glioma	Wu Q, Yin X, Zhao W, Xu W, Chen L (2021) Downregulation of SFRP2 facilitates cancer stemness and radioresistance of glioma cells via activating Wnt/β-catenin signaling. PLoS One 16: e0260864 doi:10.1371/journal.pone.0260864
	ENSG00000148965	SAA4	serum amyloid A4, constitutive	SAA4 is one of the SAGs in which the sense-associated gene (SAG) correlates with glima prognosis.	Data analysis	Glioma	Coppola D, Balducci L, Chen DT, Loboda A, Nebozhyn M, Staller A, Fulp WJ, Dalton W, Yeatman T, Brem S (2014) Senescence-associated-gene signature identifies genes linked to age, prognosis, and progression of human gliomas. J Geriatr Oncol 5: 389-399 doi:10.1016/j.jgo.2014.08.003
	ENSG00000157214	STEAP2	STEAP2 metalloreductase	STEAP family is a gene involved in apoptosis, cell profiling, etc., and is also expressed in other cancer cells and can be used as a prognostic marker.	Data analysis	GBM	Chen H, Xu C, Yu Q, Zhong C, Peng Y, Chen J, Chen G (2021) Comprehensive landscape of STEAP family functions and prognostic prediction value in glioblastoma. J Cell Physiol 236: 2988-3000 doi:10.1002/jcp.30060
	ENSG00000158125	XDH	xanthine dehydrogenase	The same GPX1 polymorphisms and XDH rs7574920 were found to significantly modify the association between cumulative lead exposure and meningioma.	Genetic analysis	glioblastoma multiforme and meningioma	Bhatti P, Stewart PA, Hutchinson A, Rothman N, Linet MS, Inskip PD, Rajaraman P (2009) Lead exposure, polymorphisms in genes related to oxidative stress, and risk of adult brain tumors. Cancer Epidemiol Biomarkers Prev 18: 1841-1848 doi:10.1158/1055-9965.Epi-09-0197
	ENSG00000162366	PDZK1IP1	The cargo protein MAP17	MAP17 has been found to be overexpressed in more than 50% of all tumors, also showing increased expression during tumor progression	Genetic analysis	Inflammation disease	García-Heredia JM, Carnero A (2017) The cargo protein MAP17 (PDZK1IP1) regulates the immune microenvironment. Oncotarget 8: 98580-98597 doi:10.18632/oncotarget.21651
	ENSG00000166250	CLMP	CXADR like membrane protein	8 hub genes (CCDC69, CLMP, FAM110B, FAM129A, GUCY1B3, PALLD, PLEKHO1 and STY11) and predicted that immunity may correlated with inflammatory response, KRAS signaling pathway and T cell infiltration. With higher immunity, the TMB was higher.	Data analysis	Colon cancer	Wang X, Duanmu J, Fu X, Li T, Jiang Q (2020) Analyzing and validating the prognostic value and mechanism of colon cancer immune microenvironment. J Transl Med 18: 324 doi:10.1186/s12967-020-02491-w
	ENSG00000167748	KLK1	kallikrein 1	An increased percent of tumor immunoreactive for KLK6 or KLK9 was associated with decreased survival in grade IV patients. KLK1 overexpression reduces survival days in GBM patients.	Analysis	GBM	Drucker KL, Gianinni C, Decker PA, Diamandis EP, Scarisbrick IA (2015) Prognostic significance of multiple kallikreins in high-grade astrocytoma. BMC Cancer 15: 565 doi:10.1186/s12885-015-1566-5
	ENSG00000169067	ACTBL2	actin beta like 2	One protein actin beta-like 2 (ACTBL2), not linked with colorectal cancer in the earlier reports, was however found to be at higher abundance in colorectal tumor samples both by proteomics and immunohistochemistry analysis.	Genetic analysis	Colorectal tumor	Ghazanfar S, Fatima I, Aslam M, Musharraf SG, Sherman NE, Moskaluk C, Fox JW, Akhtar MW, Sadaf S (2017) Identification of actin beta-like 2 (ACTBL2) as novel, upregulated protein in colorectal cancer. J Proteomics 152: 33-40 doi:10.1016/j.jprot.2016.10.011
	ENSG00000169071	ROR2	receptor tyrosine kinase like orphan receptor 2	Wnt5a promotes IFN-γ signaling, leading to IL-12 expression in DCs, and thereby inducing Th1 differentiation in colitis and ROR2 is a receptor of Wnt5a and is involved in Wnt signal pathway in dendritic cells.	Experiment	inflammatory bowel disease	Sato A, Kayama H, Shojima K, Matsumoto S, Koyama H, Minami Y, Nojima S, Morii E, Honda H, Takeda K, Kikuchi A (2015) The Wnt5a-Ror2 axis promotes the signaling circuit between interleukin-12 and interferon-γ in colitis. Sci Rep 5: 10536 doi:10.1038/srep10536
	ENSG00000173156	RHOD	ras homolog family member D	DNA methylation is closely related to the genesis and development of pituitary adenoma.
	ENSG00000175793	SFN	stratifin	SFN could induce apoptosis of GBM cells in a dose-dependent manner, under both conditions. In particular, SFN significantly induced caspase 3/7 activation and DNA fragmentation	Experiment	GBM	Sita G, Graziosi A, Hrelia P, Morroni F (2021) Sulforaphane Causes Cell Cycle Arrest and Apoptosis in Human Glioblastoma U87MG and U373MG Cell Lines under Hypoxic Conditions. Int J Mol Sci 22 doi:10.3390/ijms222011201
	ENSG00000178776	C5orf46	chromosome 5 open reading frame 46	C5ORF46 was highly expressed in tumor tissues compared to normal tissues in human GI tumors. Moreover, a strong correlation was observed between C5ORF46 expression levels and patient prognosis, staging, TMB, MSI, and immune cell infiltration.	Data analysis	pancreatic cancer, colorectal cancer, and stomach cancer	Jiang Y, Wang X, Li L, He J, Jin Q, Long D, Liu C, Zhou W, Liu K (2022) A systematic analysis of C5ORF46 in gastrointestinal tumors as a potential prognostic and immunological biomarker. Front Genet 13: 926943 doi:10.3389/fgene.2022.926943
	ENSG00000179869	ABCA13	ATP binding cassette subfamily A member 13	ABCA13 expression is an independent prognostic factor in newly diagnosed GBM patients. Further prospective studies are warranted to investigate whether ABCA13 expression can be used to further personalize treatments for GBM.	Data analysis	GBM	Dréan A, Rosenberg S, Lejeune FX, Goli L, Nadaradjane AA, Guehennec J, Schmitt C, Verreault M, Bielle F, Mokhtari K, Sanson M, Carpentier A, Delattre JY, Idbaih A (2018) ATP binding cassette (ABC) transporters: expression and clinical value in glioblastoma. J Neurooncol 138: 479-486 doi:10.1007/s11060-018-2819-3
	ENSG00000181374	CCL13	C-C motif chemokine ligand 13	M2 marker the markers CXCL10 (M1) and CCL13 (M2) were validated in human macrophages and applied to a global analysis of GBM tissue.	Genetic analysis	GBM	Gjorgjevski M, Hannen R, Carl B, Li Y, Landmann E, Buchholz M, Bartsch JW, Nimsky C (2019) Molecular profiling of the tumor microenvironment in glioblastoma patients: correlation of microglia/macrophage polarization state with metalloprotease expression profiles and survival. Biosci Rep 39 doi:10.1042/bsr20182361
	ENSG00000182752	PAPPA	pappalysin 1	The zinc metalloproteinase, PAPP-A, enhances local insulin-like growth factor (IGF) action through cleavage of inhibitory IGF-binding proteins, thereby increasing IGF available for IGF receptor-mediated cell proliferation, migration and survival.	Review	reast, ovarian and lung cancer	Conover CA, Oxvig C (2018) PAPP-A and cancer. J Mol Endocrinol 61: T1-t10 doi:10.1530/jme-17-0236
	ENSG00000186407	CD300E	CD300e molecule	CD300e antigen as another monocyte-specific marker can be used to purify monocytes for differentiation into functionally active MoDC.
	ENSG00000187492	CDHR4	cadherin related family member 4	Transcriptome-wide association analysis of brain structures yields insights into pleiotropy with complex neuropsychiatric traits The 15 genes that were uniquely identified by brain tissue-specific analysis included DNAJC2, LHFPL3, NUPR1, UQCRQ, BCL2L1, MBD2, KNCN, NUFIP2, MIB2, C3orf62, CDHR4, FXYD1, TMEM173, ZSCAN31, and PI4KAP2. Among them, LHFPL3 showed associations with education86, social be…
	ENSG00000188522	FAM83G	family with sequence similarity 83 member G	FAM83G S356 phosphorylation modulates HSP27 phosphorylation and apoptosis regulation and that HSP27 is a counterpart of FAM83G.
	ENSG00000198959	TGM2	transglutaminase 2	HOTAIRM1 knock-down decreased expression of transglutaminase 2 (TGM2), a candidate protein implicated in mitochondrial function, and knock-down of TGM2 mimicked the phenotype of HOTAIRM1 down-regulation in glioblastoma cells. Moreover, HOTAIRM1 modulates radiosensitivity of glioblastoma cells both in vitro and in vivo. Our data support a role for HOTAIRM1 as a driver of biological aggressiveness,…	Genetic analysis	GBM	Ahmadov U, Picard D, Bartl J, Silginer M, Trajkovic-Arsic M, Qin N, Blümel L, Wolter M, Lim JKM, Pauck D, Winkelkotte AM, Melcher M, Langini M, Marquardt V, Sander F, Stefanski A, Steltgens S, Hassiepen C, Kaufhold A, Meyer FD, Seibt A, Kleinesudeik L, Hain A, Münk C, Knobbe-Thomsen CB, Schramm A, Fischer U, Leprivier G, Stühler K, Fulda S, Siveke JT, Distelmaier F, Borkhardt A, Weller M, Roth P,…
	ENSG00000203710	CR1	complement C3b/C4b receptor 1 (Knops blood group)	PIK3CD, NLRC3, FMNL1, TRAF3IP3 and CR1 were the top five hub genes of the blue coexpression module positively correlated with pathological tumour stage and lymph node stage).	Data analysis	stomach adenocarcinoma	Wang H, Shen L, Li Y, Lv J (2020) Integrated characterisation of cancer genes identifies key molecular biomarkers in stomach adenocarcinoma. J Clin Pathol 73: 579-586 doi:10.1136/jclinpath-2019-206400
	ENSG00000241749	RPSAP52	ribosomal protein SA pseudogene 52	LncRNA RPSAP52 Upregulates TGF-β1 to Increase Cancer Cell Stemness and Predict Postoperative Survival in Glioblastoma	Genetic analysis	GBM	Wang S, Guo X, Lv W, Li Y, Zhang L, Dong C, Zhang J, Cheng G (2020) LncRNA RPSAP52 Upregulates TGF-β1 to Increase Cancer Cell Stemness and Predict Postoperative Survival in Glioblastoma. Cancer Manag Res 12: 2541-2547 doi:10.2147/cmar.S227496
	ENSG00000261150	EPPK1	Epiplakin1	KLF5-mediated Eppk1 expression promotes cell proliferation in cervical cancer via the p38 signaling pathway	Genetic analysis	cervical cancer	Ma D, Pan Z, Chang Q, Zhang JJ, Liu X, Hua N, Li GH (2021) KLF5-mediated Eppk1 expression promotes cell proliferation in cervical cancer via the p38 signaling pathway. BMC Cancer 21: 377 doi:10.1186/s12885-021-08040-y
	ENSG00000264230	ANXA8L1	Annexin A8 Like 1	ANXA8L1was negatively correlated with survival time in Endocervical adenocarcinoma.	Genetic analysis	Cervical Squamous Cell Carcinoma	Ding H, Xiong XX, Fan GL, Yi YX, Chen YR, Wang JT, Zhang W (2020) The New Biomarker for Cervical Squamous Cell Carcinoma and Endocervical Adenocarcinoma (CESC) Based on Public Database Mining. Biomed Res Int 2020: 5478574 doi:10.1155/2020/5478574
	ENSG00000265190	ANXA8	Annexin A8	ANXA8 can act as an oncogene of GC development and can serve as a potential prognostic biomarker for GC treatment.	Data analysis	Gastric Carcinoma	Ma F, Li X, Fang H, Jin Y, Sun Q, Li X (2020) Prognostic Value of ANXA8 in Gastric Carcinoma. J Cancer 11: 3551-3558 doi:10.7150/jca.40010
Group 3(Myeloid cell)
	ENSG00000157856.12	DRC1	dynein regulatory complex subunit 1	CircRNAs derived from RMST, LRBA, WDR78, DRC1 and BBS9 genes were specifically upregulated in ependymomas. In conclusion, circRNAs have different expression profiles in ependymomas relative to controls and between survivors and patients with a dismal outcome, suggesting that circRNAs could be exerted as diagnostic and prognostic biomarkers in the future if further validated in larger cohorts.	Genetic analysis	pediatric ependymomas	Ahmadov U, Bendikas MM, Ebbesen KK, Sehested AM, Kjems J, Broholm H, Kristensen LS (2021) Distinct circular RNA expression profiles in pediatric ependymomas. Brain Pathol 31: 387-392 doi:10.1111/bpa.12922
	ENSG00000233392.5	UICLM	up-regulated in colorectal cancer liver metastasis	UICLM induces CRC liver metastasis and may offer a novel prognostic marker and therapeutic target for this disease.	Genetic analysis	colorectal cancer liver metastasis	Chen DL, Lu YX, Zhang JX, Wei XL, Wang F, Zeng ZL, Pan ZZ, Yuan YF, Wang FH, Pelicano H, Chiao PJ, Huang P, Xie D, Li YH, Ju HQ, Xu RH (2017) Long non-coding RNA UICLM promotes colorectal cancer liver metastasis by acting as a ceRNA for microRNA-215 to regulate ZEB2 expression. Theranostics 7: 4836-4849 doi:10.7150/thno.20942
Group 4(Glioma stem cell)
	ENSG00000087245.13	MMP2	matrix metallopeptidase 2	Production of matrix metalloproteinases MMP2 and MMP9 is crucial for GSC invasion.	Experiment	Glioma	Marín-Ramos NI, Thein TZ, Cho HY, Swenson SD, Wang W, Schönthal AH, Chen TC, Hofman FM (2018) NEO212 Inhibits Migration and Invasion of Glioma Stem Cells. Mol Cancer Ther 17: 625-637 doi:10.1158/1535-7163.Mct-17-0591
	ENSG00000127399.15	LRRC61	leucine rich repeat containing 61	This six-gene (EN2,PPBP,LRRC61,SEL1L3,CPA4,DDIT4L) model has good predictive ability and could be used as an independent prognostic marker for GBM patients.	Data analysis	glioblastoma	Lei CG, Jia XY, Sun WJ (2021) Establish six-gene prognostic model for glioblastoma based on multi-omics data of TCGA database. Yi Chuan 43: 665-679 doi:10.16288/j.yczz.20-428
	ENSG00000139209.16	SLC38A4	solute carrier family 38 member 4	SLC38A4 downregulation was identified as a novel oncofetal event, and SLC38A4 was identified as a novel tumour suppressor in HCC.	genetic analysis	hepatocellular carcinoma	Li J, Li MH, Wang TT, Liu XN, Zhu XT, Dai YZ, Zhai KC, Liu YD, Lin JL, Ge RL, Sun SH, Wang F, Yuan JH (2021) SLC38A4 functions as a tumour suppressor in hepatocellular carcinoma through modulating Wnt/β-catenin/MYC/HMGCS2 axis. Br J Cancer 125: 865-876 doi:10.1038/s41416-021-01490-y
	ENSG00000170423.13	KRT78	keratin 78	A total of top 10 hub genes was identified in this study, and in which six of the hub genes show a significant up-regulation in COAD as compared to normal tissue, including IVL, KRT16, KRT6C, KRT6A, KRT78 and SBSN.	genetic analysis	colon adenocarcinoma	Wang H, Liu J, Li J, Zang D, Wang X, Chen Y, Gu T, Su W, Song N (2020) Identification of gene modules and hub genes in colon adenocarcinoma associated with pathological stage based on WGCNA analysis. Cancer Genet 242: 1-7 doi:10.1016/j.cancergen.2020.01.052
	ENSG00000180176.15	TH	tyrosine hydroxylase	Melanocytes and neuroblasts share the property of transforming L-tyrosine through two distinct metabolic pathways leading to melanogenesis and catecholamine synthesis, respectively. While tyrosinase (TYR) activity has been shown to be expressed by neuroblastoma it remains to be established as to whether also glioblastomas cells are endowed with this property. We have addressed this issue using th…	Experiment	glioblastoma	Bonfigli A, Zarivi O, Colafarina S, Cimini AM, Ragnelli AM, Aimola P, Natali PG, Cerù MP, Amicarelli F, Miranda M (2006) Human glioblastoma ADF cells express tyrosinase, L-tyrosine hydroxylase and melanosomes and are sensitive to L-tyrosine and phenylthiourea. J Cell Physiol 207: 675-682 doi:10.1002/jcp.20603
	ENSG00000204962.6	PCDHA8	protocadherin alpha 8	Eight promoter-hypermethylated genes (ANKDD1A, GAD1, HIST1H3E, PCDHA8, PCDHA13, PHOX2B, SIX3, and SST) were confirmed in primary glioma and cell lines.	genetic analysis	glioma	Zhang Z, Tang H, Wang Z, Zhang B, Liu W, Lu H, Xiao L, Liu X, Wang R, Li X, Wu M, Li G (2011) MiR-185 targets the DNA methyltransferases 1 and regulates global DNA methylation in human glioma. Mol Cancer 10: 124 doi:10.1186/1476-4598-10-124
	ENSG00000212232.1	SNORD17	small nucleolar RNA, C/D box 17	Non-coding small nucleolar RNA SNORD17 promotes the progression of hepatocellular carcinoma through a positive feedback loop upon p53 inactivation	Experiment		Liang J, Li G, Liao J, Huang Z, Wen J, Wang Y, Chen Z, Cai G, Xu W, Ding Z, Liang H, Datta PK, Chu L, Chen X, Zhang B (2022) Non-coding small nucleolar RNA SNORD17 promotes the progression of hepatocellular carcinoma through a positive feedback loop upon p53 inactivation. Cell Death Differ 29: 988-1003 doi:10.1038/s41418-022-00929-w
Group 5(Inflammatory microglial cell)
	ENSG00000156925.12	ZIC3	Zic family member 3	High expression levels of ZIC1/5 were associated with poor OS in brain low-grade glioma (LGG) patients, while low ZIC3 expression combined was related to favorable OS in glioblastoma multiforme (GBM).	data analysis	gliomas	Han Z, Jia J, Lv Y, Wang R, Cao K (2021) Transcriptional expression of ZICs as an independent indicator of survival in gliomas. Sci Rep 11: 17532 doi:10.1038/s41598-021-93877-3PMC8413274.

## Sheet: Information
Article title	Prognostic gene signature and tumor microenvironment for Temozolomide Treatment of Glioblastoma based on Single-Cell transcriptomes
Journal name	Journal of Personalized Medicine
Author names	Yena Jang, Wooyong Cheong, Gyurin Park, Yeongmin Kim, Junbeom Ha, Sangzin Ahn
E-mail address of the corresponding author.	Correspondence to Sangzin Ahn (sangzinahn@gmail.com)
Affiliation of the corresponding author.	Department of Pharmacology and Pharmacogenomics Research Center, Inje University College of Medicine, Busan, Republic of Korea
